# Supplementary material for: The Influence of Pathological Extracellular Matrix on the Biological Properties of Stem Cells: Possible Hints for Cell Transplantation Therapies in Spinal Cord Injury
Source: Int J Mol Sci. 2025 Apr 23;26(9):3969. doi: 10.3390/ijms26093969 (PMC12071833; doi:10.3390/ijms26093969)
Supplement: Supplementary file 1 [file ijms-26-03969-s001.zip]

Archive with 2 entries (2 files):
- Dataset.xlsx
- Supplementary Materials_CQ-VAB.pdf
