# Supplementary material for: The Influence of Pathological Extracellular Matrix on the Biological Properties of Stem Cells: Possible Hints for Cell Transplantation Therapies in Spinal Cord Injury
Source: Int J Mol Sci. 2025 Apr 23;26(9):3969. doi: 10.3390/ijms26093969 (PMC12071833; doi:10.3390/ijms26093969)
Supplement: Supplementary file 1 [file ijms-26-03969-s001.zip › Dataset.xlsx]

## Sheet: Figure 1
Fig. 1B							Fig. 1C
DNA (ng/µl)							Protein (mg/mL)
SC-Intact	ECM-Norm	ECM-2dpl	ECM-47dpl				SC-Intact	ECM-Norm	ECM-2dpl	ECM-47dpl
274.7	10.8	9.9	1.7				15.09	9.03	14.95	12.97
250.7	12	9.1	3.3				16.34	11.04	13.49	12.58

## Sheet: Figure 2
Fig. 2A					Fig. 2B					Fig. 2C					Fig. 2D
Select Object Count					Pycnotic Nuclei (% ECM-Norm)					Mean Ring AVG int Oct4					Mean Circ AVG int Oct4
Gelatin	ECM_Healthy	ECM_SCI_2dpl	ECM_SCI_47dpl		Gelatin	ECM_Healthy	ECM_SCI_2dpl	ECM_SCI_47dpl		Gelatin	ECM_Healthy	ECM_SCI_2dpl	ECM_SCI_47dpl		Gelatin	ECM_Healthy	ECM_SCI_2dpl	ECM_SCI_47dpl
6746	4771	3443	5084		0.03	0.17	4.94	0.24		253.53	256.06	544.07	391.55		668.53	1105.34	930.66	2223.58
8040	5392	2765	5230		0	0.15	3.25	0.31		187.16	275.13	608.14	494.65		750.12	1154.65	1115.05	2629.99
11324	5055	2254	5098		0	0.04	3.28	0.2		173.76	290.42	670.44	443.23		804.99	1449.8	1403.43	2631.61
11235	6204	2860	5460		0	0.19	4.16	0.31		220.39	327.65	719.48	427.54		940.9	1479.75	1346.3	2684.9
10208	5633	2617	5555		0.01	0.18	3.52	0.29		192.65	288.08	647.4	431.76		778.7	1369.73	1370.17	2401.98
10213	5602	2684	5852		0.03	0.11	4.4	0.17		213.94	312.2	674.47	476.08		928.91	1521.48	1254.49	2682.22
9885	6207	3433	5967		0.01	0.18	6.2	0.28		186.4	317.15	698.64	429.75		789.43	1556.98	1528.88	2409.48
10179	4963	2639	5840		0	0.1	3.9	0.19		218.87	278.76	649.26	457.24		956.5	1482.22	1642.95	2611.08
8135	6092	1659	5818		0	0.08	5.18	0.24		234.83	306.7	642.58	404.83		768.59	1487.33	1319.08	2292.87

## Sheet: Figure 3
Fig. 3A					Fig. 3B						Fig. 3C																			Fig. 3D
1 DIV - Viability (% ECM-Norm)					7 DIV - Viability (% ECM-Norm)						LDH in medium (100% in ECM-Norm)																			Diameter (µm)
PO-Lam	ECM-Norm	ECM-2dpl	ECM-47dpl		PO-Lam	ECM-Norm	ECM-2dpl	ECM-47dpl			1 DIV						3 DIV						7 DIV							ECM-Norm	ECM-2dpl	ECM-47dpl
78.41	110.77	92.1	84.88		126.22	111.73	65.09	95.65		ECM-Norm	106.215	101.318	100.188	103.578	93.032	95.6685	99.8328	97.3244	111.873	124.415	90.301	76.2542	88.368	110.128	98.9828	83.0606	97.1252	122.335		103.938	70.753	180.476
103.8	113.01	58.99	67.95		113.83	128.59	49.28	90.12		ECM-2dpl	98.3051	90.0188	109.228	111.864	94.9153	112.618	110.368	118.896	157.023	138.963	126.923	130.936	147.015	161.875	188.147	139.584	127.643	133.215		169.686	43.29	136.116
84.38	87.12	69.94	75.17		76.94	78.79	53.23	90.91		ECM-47dpl	99.8117	96.4218	102.448	93.032	96.4218	95.2919	87.7926	87.7926	80.2676	91.3043	82.7759	95.3177	109.067	103.759	121.539	104.556	119.151	106.678		141.034	79.106	84.16
89.36	89.11	40.82	45.55		74.04	80.9	41.63	80.11																						146.859	46.978	126.656
																														119.326	46.582	135.992
																														104.947	106.362	116.794
																														80.038	56.555
																														138.863	53.132
																														109.229	39.33
																														231.154	96.38
																														186.213	69.233
																														116.016	89.717
																														185.889	64.598
																														168.333	52.577

## Sheet: Figure 4
Fig. 4A					Fig. 4B						Fig. 4C																			Fig. 4D
1 DIV - Viability (% ECM-Norm)					7 DIV - Viability (% ECM-Norm)						LDH in medium (100% in ECM-Norm)																			Diameter (µm)
PO-Lam	ECM-Norm	ECM-2dpl	ECM-47dpl		PO-Lam	ECM-Norm	ECM-2dpl	ECM-47dpl			1 DIV						3 DIV						7 DIV							ECM-Norm	ECM-2dpl	ECM-47dpl
114.17	115.51	31.88	88.7			105.14	57.95	100		ECM-Norm	109.27	111.245	85.9024	92.1558	105.979	95.4471	92.1519	96.7089	110.886	99.2405	97.7215	103.291	98.8191	107.396	93.9714	99.192	100.311	100.311		163.302	77.655	66.175
78.56	87.1	43.61	86.83		85.39	111.08	39.81	97.27		ECM-2dpl	80.6363	93.8014	85.9024	86.2315	75.6994	87.2189	146.835	153.418	128,607595*	130.633	136.709	182.278	244.997	208.08	55,5624612*	61,9018024*	173.773	154.009		87.432	65.809	131.785
93.5	86.96	34.41	60.95		80.26	84.91	44.3	75.28		ECM-47dpl	93.8014	100.713	96.4344	101.7	94.4597	95.1179	123.038	134.684	140.759	118.987	100.253	113.924	117.464	133.499	118.583	110.006	98.0733	114.108		56.742	72.017	105.153
114.3	110.44	40.01	79.09		91.97	98.88	60.67	86.36																						79.552	28.344	83.51
																														134.519	76.219	76.303
																														119.97	49.602	98.196
																														80.181	93.241	130.843
																														49.858	64.849
																														82.385	48.639
																														77.256	56.718
																														60.956	58.647
																														72.615	68.555
																														60.918	52.045
																														64.52	44.439
